# Supplementary material for: Prediction of Drug-Induced Hepatotoxicity Using Long-Term Stable Primary Hepatic 3D Spheroid Cultures in Chemically Defined Conditions
Source: Toxicol Sci. 2018 Mar 24;163(2):655–65. doi: 10.1093/toxsci/kfy058 (PMC5974779; doi:10.1093/toxsci/kfy058)
Supplement: Supplementary Data [file kfy058_supp.zip]

Archive with 3 entries (3 files):
- toxsci-17-0686-File002.xlsx
- toxsci-17-0686-File003.xlsx
- toxsci-17-0686-File004.xlsx
