# Supplementary material for: Prediction of Drug-Induced Hepatotoxicity Using Long-Term Stable Primary Hepatic 3D Spheroid Cultures in Chemically Defined Conditions
Source: Toxicol Sci. 2018 Mar 24;163(2):655–65. doi: 10.1093/toxsci/kfy058 (PMC5974779; doi:10.1093/toxsci/kfy058)
Supplement: Supplementary Data [file kfy058_supp.zip › toxsci-17-0686-File002.xlsx]

## Sheet: Sheet1
Drug	DILI in vivo	cmax [µM]	Reference [PMID]
Acetaminophen	POS	136	14571283
Aflatoxin B1	POS	0.03	16868707
Albendazole	POS	0.9	12139218
Alpidem	POS	0.67	24085192
Amantadine	NEG	4.3	3834831
Ambrisentan	NEG	2.27	18832294
Amiloride	NEG	0.087	9085317
Aminoglutethimide	NEG	25.4	6101151
Amiodarone	POS	5	3967454
Amodiaquine	POS	1.91	24085192
Amoxapine	NEG	0.22	3997304
Amrinone	POS	13.78	6872413
Atenolol	NEG	5	16431379
Azathioprine	POS	7.21	18524759
Bambuterol	NEG	0.01	10718774
Beclomethasone Dipropionate	NEG	0.00015	12107606
Benoxaprofen	POS	33.14	303115
Bepridil	POS	2	7650227
Betahistine	POS	0.0037	14765546
Bezafibrate	NEG	16.58	18524759
Bosentan	POS	7.43	15601804
Brompheniramine Maleate	NEG	0.027	6128358
Bumetanide	POS	0.08	6491914
Buspirone	NEG	0.009	11452712
Celecoxib	POS	2.55	24085192
Chenodiol	POS	8	3701613
Chlorpheniramine	NEG	0.366	11332874
Chlorpromazine	POS	0.84	5901
Ciclopirox	NEG	0.373	18524759
Clomipramine	POS	0.17	11185671
Clozapine	POS	2.45	18524759
Coumarin	POS	10
Cyclosporine	POS	0.77	11419964
Dacarbazine	POS	16.56	7172404
Dantrolene	POS	3.69	499321
Diclofenac	POS	9.43	18524759
Diethylcarbamazine	NEG	1.63	11865970
Dihydralazine	POS	2.63	12578052
Diltiazem	NEG	0.327	14517197
Diphenhydramine	NEG	0.3	11304721
Disulfiram	POS	1.35	12578052
Dobutamine	NEG	1.34	9165162
Donepezil	NEG	0.029	9839759
Dopamine	NEG	0.121	10663455
Fenofibrate	POS	12.14	16490579
Fialuridine	POS	0.64	7811032
Fluconazole	POS	8.82	8444063
Flumazenil	NEG	1.12	18524759
Fluoxetine	NEG	0.04	18524759
Flutamide	POS	5.43	3169114
Furosemide	POS	3.27	9629992
Gabapentin	NEG	14.45	11288201
Glafenine	POS	1.88	1358775
Griseofulvin	POS	4.54	4055158
Hydrocortisone	NEG	0.84	2050835
Imipramine	POS	0.08	9284850
Indomethacin	POS	8.38	18524759
Iproniazid	POS	0.04	14906150
Isoproterenol	NEG	2.02	24085192
Ketoconazole	POS	11.29	12578052
Ketorolac	POS	2.39	2303585
Labetalol	POS	2.68	2309815
Levodopa	NEG	6.85	9795070
Lidocaine	NEG	31.4	9010944
Lisinopril	POS	0.66	2539850
Loperamide	NEG	0.0078	8556221
Mefenamic Acid	POS	26.9	9051707
Mercaptopurine	POS	0.48	8599862
Methapyrilene	NEG	0.17	24085192
Methotrexate	POS	4.63	12375315
Mexiletine	POS	35	12578052
Miconazole	NEG	0.024	11808824
Molindone	POS	1.54	2861214
Nadolol	NEG	0.42	6714285
Nefazodone	POS	3.95	8834414
Nicardipine	POS	0.08	15195691
Nimesulide	POS	21.08	9812177
Nimodipine	POS	0.11	8328270
Nisoldipine	NEG	0.013	3345623
Nitrofurantoin	POS	21	12578052
Nomifensine	POS	5.64	1215449
Nortriptyline	POS	1.5	8848811
Orphenadrine	NEG	0.49	10952768
Oxybutynin	NEG	0.02	3234461
Pargyline	NEG	0.82	490428
Paroxetine	NEG	0.05	2530793
Perhexiline	POS	1.91	3946097
Phenazopyridine	POS	0.11	18524759
Phenelzine	NEG	0.085	18524759
Phenoxybenzamine	NEG	0.18	8913406
Phenytoin	POS	21.72	18524759
Physostigmine	NEG	0.018	12578052
Pilocarpine	NEG	0.084	11185668
Pinacidil	NEG	0.29	3440941
Pindolol	NEG	0.27	4056049
Piroxicam	POS	5.13	18524759
Practolol	NEG	18.8	12578052
Primaquine	NEG	1.08	15202566
Progesterone	NEG	0.193	18524759
Promethazine	NEG	0.06	10965395
Propafenone	NEG	0.00073	10699379
Propranolol	NEG	0.2	8496815
Pyridoxine	NEG	0.122	12507972
Quinapril	POS	1.2	11929321
Quinidine	POS	8.66	9084454
Quinine	POS	9.25	8848817
Raloxifene	NEG	0.001	10428318
Risperidone	POS	0.08	7530379
Rosiglitazone	NEG	0.95	12235921
Stavudine	POS	3.46	15458772
Sulfasalazine	POS	15.1	18524759
Tacrine	POS	0.07	7836549
Tamoxifen	POS	0.16	8740091
Temozolomide	NEG	26.78	10037179
Terfenadine	NEG	0.0045	9562230
Tetracycline	POS	20.96	8556227
Ticlopidine	POS	8.07	8055680
Tolcapone	POS	47.58	12578052
Trazodone	POS	5.1	1438031
Trifluoperazine	POS	0.0045	6707898
Troglitazone	POS	6.08	10471982
Warfarin	NEG	4.86	11180023
Zileuton	POS	13.12	9156372
