# Supplementary material for: Prediction of Drug-Induced Hepatotoxicity Using Long-Term Stable Primary Hepatic 3D Spheroid Cultures in Chemically Defined Conditions
Source: Toxicol Sci. 2018 Mar 24;163(2):655–65. doi: 10.1093/toxsci/kfy058 (PMC5974779; doi:10.1093/toxsci/kfy058)
Supplement: Supplementary Data [file kfy058_supp.zip › toxsci-17-0686-File003.xlsx]

## Sheet: Sheet1
Drug	Therap area	Extent of hepatic metabolism	Classified as	FDA (0-8)	FDA (Severity)	Xu et al. (2008)	O'Brien et al. (2003)	Suzuki et al. (2010)	Guo et al. (2005)	Sakatis et al. (2012)	Type of DILI
Amantadine	Neurology	Minimal	NEG	3	less DILI concern	Negative					Non-hepatotoxic
Ambrisentan	Cardiovascular	Extensive	NEG	7	less DILI concern						Non-hepatotoxic
Amiloride	Cardiovascular	Minimal	NEG	3		Negative		2			Non-hepatotoxic
Aminoglutethimide	Endocrinology	Moderate	NEG								Non-hepatotoxic
Amoxapine	Psychiatry	Extensive	NEG	3		Negative					Non-hepatotoxic
Atenolol	Cardiovascular	Minimal	NEG	4		Negative		2			Non-hepatotoxic
Bambuterol	Respiratory Disorders	Extensive	NEG								Non-hepatotoxic
Beclomethasone Dipropionate	Respiratory Disorders	Moderate	NEG								Non-hepatotoxic
Bezafibrate	Cardiovascular	Extensive	NEG								Non-hepatotoxic
Brompheniramine Maleate	Respiratory Disorders	Extensive	NEG	0		Negative					Non-hepatotoxic
Buspirone	Psychiatry	Extensive	NEG	3		Negative	Non-toxic			non-hepatotixic	Non-hepatotoxic
Chlorpheniramine	Respiratory Disorders	Extensive	NEG	0		Positive					Non-hepatotoxic
Ciclopirox	Dermatology	Extensive	NEG								Non-hepatotoxic
Diethylcarbamazine	Infectious Diseases	Extensive	NEG								Non-hepatotoxic
Diltiazem	Cardiovascular	Extensive	NEG	4		Negative		1		non-hepatotixic	Non-hepatotoxic
Diphenhydramine	Respiratory Disorders	Extensive	NEG	0		Negative	Non-toxic			non-hepatotixic	Non-hepatotoxic
Dobutamine	Cardiovascular	Extensive	NEG	0	no DILI concern	Negative					Non-hepatotoxic
Donepezil	Neurology	Extensive	NEG								Non-hepatotoxic
Dopamine	Cardiovascular	Extensive	NEG	0		Negative					Non-hepatotoxic
Flumazenil	Anaesthesiology	Extensive	NEG	0		Negative	Non-toxic				Non-hepatotoxic
Fluoxetine	Psychiatry	Extensive	NEG	3		Negative		2		non-hepatotixic	Non-hepatotoxic
Gabapentin	Neurology	Minimal	NEG	3		Negative		1			Non-hepatotoxic
Hydrocortisone	Multiple	Extensive	NEG	0		Negative					Non-hepatotoxic
Isoproterenol	Cardiovascular	Moderate	NEG	0		Negative	Non-toxic				Non-hepatotoxic
Levodopa	Neurology	Minimal	NEG								Non-hepatotoxic
Lidocaine	Anaesthesiology	Extensive	NEG	0		Negative					Non-hepatotoxic
Loperamide	Gastroenterology	Moderate	NEG	0		Negative					Non-hepatotoxic
Methapyrilene	Respiratory Disorders	Moderate	NEG								Non-hepatotoxic
Miconazole	Infectious Diseases	Extensive	NEG								Non-hepatotoxic
Nadolol	Cardiovascular	Minimal	NEG	3		Negative					Non-hepatotoxic
Nisoldipine	Cardiovascular	Extensive	NEG	3		Negative				non-hepatotixic	Non-hepatotoxic
Orphenadrine	Musculo-skeletal Disorders	Extensive	NEG	0		Negative				non-hepatotixic	Non-hepatotoxic
Oxybutynin	Urology	Extensive	NEG	0		Negative				non-hepatotixic	Non-hepatotoxic
Pargyline	Cardiovascular	Moderate	NEG								Non-hepatotoxic
Paroxetine	Psychiatry	Extensive	NEG	8	less DILI concern	Negative	Moderately	2		non-hepatotixic	Non-hepatotoxic
Phenelzine	Psychiatry	Extensive	NEG	3		Negative				Hepatotoxic	Non-hepatotoxic
Phenoxybenzamine	Cardiovascular	Moderate	NEG	0	no DILI concern	Negative				non-hepatotixic	Non-hepatotoxic
Physostigmine	Ophthalmology	Extensive	NEG	0		Negative	Non-toxic				Non-hepatotoxic
Pilocarpine	Ophthalmology	Minimal	NEG	3		Negative					Non-hepatotoxic
Pinacidil	Cardiovascular	Extensive	NEG								Non-hepatotoxic
Pindolol	Cardiovascular	Moderate	NEG	0		Negative					Non-hepatotoxic
Practolol	Cardiovascular	Minimal	NEG								Non-hepatotoxic
Primaquine	Infectious Diseases	Extensive	NEG	0	no DILI concern	Negative					Non-hepatotoxic
Progesterone	Hormonal Disorders	Extensive	NEG	2		Positive		1		non-hepatotixic	Non-hepatotoxic
Promethazine	Respiratory Disorders	Extensive	NEG	5		Negative			3		Non-hepatotoxic
Propafenone	Cardiovascular	Extensive	NEG	3		Negative		1			Non-hepatotoxic
Propranolol	Cardiovascular	Extensive	NEG	3	less DILI concern	Negative	Non-toxic			non-hepatotixic	Non-hepatotoxic
Pyridoxine	Metabolic Disorders	Extensive	NEG	0		Negative	Non-toxic				Non-hepatotoxic
Raloxifene	Hormonal Disorders	Extensive	NEG	0		Negative				non-hepatotixic	Non-hepatotoxic
Rosiglitazone	Endocrinology	Extensive	NEG	3		Negative	Non-toxic			non-hepatotixic	Non-hepatotoxic
Temozolomide	Oncology	Minimal	NEG	4		Negative			1		Non-hepatotoxic
Terfenadine	Respiratory Disorders	Extensive	NEG								Non-hepatotoxic
Warfarin	Cardiovascular	Moderate	NEG	5	less DILI concern	Negative	Moderately	1		non-hepatotixic	Non-hepatotoxic
Acetaminophen	Neurology	Extensive	POS	5		Positive	Severely	2	3	Hepatotoxic	Hepatocellular injury or Cholestatic injury
Aflatoxin B1	N/A	Extensive	POS								Hepatocellular injury
Albendazole	Infectious Diseases	Extensive	POS	7		Positive		1			Cholestatic injury or Mixed hepatitis
Alpidem	Psychiatry	Extensive	POS	Withdrawn	most DILI concern			3		Hepatotoxic	Hepatocellular injury
Amiodarone	Cardiovascular	Extensive	POS	8		Positive	Severely	2		Hepatotoxic	Hepatocellular injury or Cholestatic injury
Amodiaquine	Infectious Diseases	Extensive	POS								Hepatocellular injury
Amrinone	Cardiovascular	Extensive	POS	5		Positive					Hepatocellular injury
Azathioprine	Rheumatology	Extensive	POS	5	less DILI concern	Positive	Moderately	1	3	Hepatotoxic	Cholestatic injury or Mixed hepatitis
Benoxaprofen	Musculo-skeletal Disorders	Moderate	POS	Withdrawn	most DILI concern			3			Hepatocellular injury
Bepridil	Cardiovascular	Extensive	POS								Hepatocellular injury
Betahistine	Neurology	Moderate	POS								Not reported
Bosentan	Cardiovascular	Extensive	POS	7	most DILI concern			1			Hepatocellular injury or Mixed hepatitis
Bumetanide	Cardiovascular	Moderate	POS	3		Positive					Not reported
Celecoxib	Musculo-skeletal Disorders	Extensive	POS	3				1			Hepatocellular injury or Cholestatic injury
Chenodiol	Metabolic Disorders	Extensive	POS								Cholestatic injury
Chlorpromazine	Psychiatry	Extensive	POS	2		Positive	Moderately	2	3	Hepatotoxic	Cholestatic injury or Mixed hepatitis
Clomipramine	Psychiatry	Extensive	POS	8		Positive		1			Hepatocellular injury or Cholestatic injury
Clozapine	Psychiatry	Extensive	POS	5	less DILI concern	Positive		1	2	Hepatotoxic	Hepatocellular injury or Mixed hepatitis
Coumarin	N/A	Extensive	POS								Cholestatic injury
Cyclosporine	Rheumatology	Extensive	POS	7	less DILI concern	Positive	Severely		2	Hepatotoxic	Cholestatic injury
Dacarbazine	Oncology	Extensive	POS	6	most DILI concern				3	Hepatotoxic	Hepatocellular injury
Dantrolene	Musculo-skeletal Disorders	Extensive	POS	8	most DILI concern	Positive	Severely		3	Hepatotoxic	Hepatocellular injury or Mixed hepatitis
Diclofenac	Musculo-skeletal Disorders	Extensive	POS	8	most DILI concern	Positive	Severely	2	3	Hepatotoxic	Hepatocellular injury or Autoimmune hepatitis
Dihydralazine	Cardiovascular	Moderate	POS								Hepatocellular injury or Cholestatic injury
Disulfiram	Neurology	Moderate	POS	8	most DILI concern		Severely	2	3	Hepatotoxic	Hepatocellular injury
Fenofibrate	Cardiovascular	Extensive	POS	3	less DILI concern	Positive	Moderately	1		Hepatotoxic	Hepatocellular injury, Cholestatic injury or Mixed hepatitis
Fialuridine	Infectious Diseases	Minimal	POS	Discontinued	most DILI concern		Severely	2			Hepatocellular injury, Cholestatic injury or Mixed hepatitis
Fluconazole	Infectious Diseases	Minimal	POS	8	most DILI concern	Positive		1	3	Hepatotoxic	Hepatocellular injury
Flutamide	Oncology	Extensive	POS	8	most DILI concern	Positive	Severely	2	3	Hepatotoxic	Hepatocellular injury, Cholestatic injury or Mixed hepatitis
Furosemide	Cardiovascular	Minimal	POS	2	less DILI concern	Positive	Moderately			Hepatotoxic	Hepatocellular injury
Glafenine	Neurology	Extensive	POS	Withdrawn	most DILI concern	Positive				Hepatotoxic	Hepatocellular injury
Griseofulvin	Infectious Diseases	Extensive	POS	8	less DILI concern	Positive			2		Cholestatic injury
Imipramine	Psychiatry	Extensive	POS	3		Positive	Severely	1		Hepatotoxic	Hepatocellular injury, Cholestatic injury or Mixed hepatitis
Indomethacin	Musculo-skeletal Disorders	Extensive	POS	8	less DILI concern	Positive	Severely	2	3	Hepatotoxic	Hepatocellular injury, Cholestatic injury or Mixed hepatitis
Iproniazid	Psychiatry	Extensive	POS	Withdrawn	most DILI concern			3		Hepatotoxic	Hepatocellular injury
Ketoconazole	Infectious Diseases	Extensive	POS	8	most DILI concern		Severely	2	3	Hepatotoxic	Hepatocellular injury or Cholestatic injury
Ketorolac	Musculo-skeletal Disorders	Moderate	POS	3	less DILI concern	Positive	Severely	1	2		Not reported
Labetalol	Cardiovascular	Extensive	POS	8	most DILI concern	Positive	Severely	3		Hepatotoxic	Hepatocellular injury
Lisinopril	Cardiovascular	Minimal	POS	3		Positive		2	3		Hepatocellular injury
Mefenamic Acid	Musculo-skeletal Disorders	Extensive	POS	8		Positive				Hepatotoxic	Hepatocellular injury
Mercaptopurine	Oncology	Extensive	POS	8	most DILI concern	Positive	Severely	2	3	Hepatotoxic	Cholestatic injury or Mixed hepatitis
Methotrexate	Oncology and Rheumatology	Moderate	POS	3		Positive	Severely	1	3	Hepatotoxic	Hepatocellular injury
Mexiletine	Cardiovascular	Extensive	POS	3	less DILI concern	Positive		1			Hepatocellular injury or Mixed hepatitis
Molindone	Psychiatry	Extensive	POS								Hepatocellular injury
Nefazodone	Psychiatry	Extensive	POS	8		Positive		3	3	Hepatotoxic	Hepatocellular injury
Nicardipine	Cardiovascular	Extensive	POS	3		Positive					Hepatocellular injury
Nimesulide	Musculo-skeletal Disorders	Extensive	POS	Withdrawn	most DILI concern	Positive	Severely	3		Hepatotoxic	Hepatocellular injury or Cholestatic injury
Nimodipine	Cardiovascular	Extensive	POS	3		Positive					Not reported
Nitrofurantoin	Infectious Diseases	Minimal	POS	8	most DILI concern		Severely	2	3	Hepatotoxic	Hepatocellular injury or Autoimmune hepatitis
Nomifensine	Psychiatry	Moderate	POS	Withdrawn	most DILI concern	Positive		3			Cholestatic injury
Nortriptyline	Psychiatry	Extensive	POS	8	most DILI concern	Positive					Hepatocellular injury
Perhexiline	Cardiovascular	Extensive	POS	Withdrawn		Positive		3		Hepatotoxic	Hepatocellular injury
Phenazopyridine	Urology	Moderate	POS								Hepatocellular injury
Phenytoin	Neurology	Extensive	POS	8	less DILI concern	Positive		2	2	Hepatotoxic	Hepatocellular injury or Mixed hepatitis
Piroxicam	Musculo-skeletal Disorders	Extensive	POS	3	less DILI concern	Positive	Severely	1	2	Hepatotoxic	Hepatocellular injury, Cholestatic injury or Mixed hepatitis
Quinapril	Cardiovascular	Moderate	POS	3		Positive		1	3		Cholestatic injury
Quinidine	Cardiovascular	Moderate	POS								Cholestatic injury or Mixed hepatitis
Quinine	Infectious Diseases	Extensive	POS	3		Positive	Moderately				Cholestatic injury or Mixed hepatitis
Risperidone	Psychiatry	Extensive	POS	3		Positive		1	2		Hepatocellular injury, Cholestatic injury or Mixed hepatitis
Stavudine	Infectious Diseases	Minimal	POS	8	most DILI concern	Positive	Severely	2		Hepatotoxic	Cholestatic injury or Mixed hepatitis
Sulfasalazine	Rheumatology	Minimal	POS	5		Positive		2	3	Hepatotoxic	Hepatocellular injury, Cholestatic injury or Mixed hepatitis
Tacrine	Neurology	Extensive	POS								Hepatocellular injury
Tamoxifen	Oncology	Extensive	POS	8	most DILI concern	Positive	Moderately	2	3	Hepatotoxic	Hepatocellular injury, Cholestatic injury or Mixed hepatitis
Tetracycline	Infectious Diseases	Minimal	POS	2	less DILI concern	Positive	Moderately	1	3	Hepatotoxic	Hepatocellular injury
Ticlopidine	Cardiovascular	Extensive	POS	4	most DILI concern	Positive		2		Hepatotoxic	Hepatocellular injury, Cholestatic injury or Mixed hepatitis
Tolcapone	Neurology	Extensive	POS	8	most DILI concern			3	3		Hepatocellular injury or Mixed hepatitis
Trazodone	Psychiatry	Extensive	POS	5	less DILI concern	Positive					Hepatocellular injury, Cholestatic injury or Mixed hepatitis
Trifluoperazine	Psychiatry	Extensive	POS	2	less DILI concern	Positive	Moderately				Cholestatic injury or Mixed hepatitis
Troglitazone	Endocrinology	Extensive	POS	Withdrawn	most DILI concern	Positive		3	3	Hepatotoxic	Hepatocellular injury or Cholestatic injury
Zileuton	Respiratory Disorders	Extensive	POS	5	most DILI concern	Positive	Severely			Hepatotoxic	Hepatocellular injury
