# Supplementary material for: Prediction of Drug-Induced Hepatotoxicity Using Long-Term Stable Primary Hepatic 3D Spheroid Cultures in Chemically Defined Conditions
Source: Toxicol Sci. 2018 Mar 24;163(2):655–65. doi: 10.1093/toxsci/kfy058 (PMC5974779; doi:10.1093/toxsci/kfy058)
Supplement: Supplementary Data [file kfy058_supp.zip › toxsci-17-0686-File004.xlsx]

## Sheet: Sheet1
			2Dsw (Xu 2008)	MPCC (Khetani 2013)	Hanging-drop spheroids (Proctor 2017)	Chemically defined spheroids (this study)
Drug	DILI in vivo	Cmax	100x	100x	100x	20x
Amantadine	NEG		Negative			Negative
Ambrisentan	NEG				Negative	Negative
Amiloride	NEG		Negative			Negative
Aminoglutethimide	NEG		Negative			Negative
Amoxapine	NEG		Negative			Negative
Atenolol	NEG		Negative			Negative
Bambuterol	NEG		Negative			Negative
Beclomethasone Dipropionate	NEG		Negative			Negative
Bezafibrate	NEG		Negative			Negative
Brompheniramine Maleate	NEG		Negative			Negative
Buspirone	NEG		Negative	Negative	Negative	Negative
Chlorpheniramine	NEG				Negative	Negative
Ciclopirox	NEG		Negative			Negative
Diethylcarbamazine	NEG		Negative			Negative
Diltiazem	NEG					Negative
Diphenhydramine	NEG		Negative			Negative
Dobutamine	NEG		Negative			Negative
Donepezil	NEG		Negative			Negative
Dopamine	NEG		Negative			Negative
Flumazenil	NEG		Negative		Negative	Negative
Fluoxetine	NEG		Negative	Negative	Positive	Negative
Gabapentin	NEG		Negative			Negative
Hydrocortisone	NEG		Negative			Negative
Isoproterenol	NEG		Negative			Negative
Levodopa	NEG		Negative			Negative
Lidocaine	NEG		Negative	Positive		Negative
Loperamide	NEG		Negative			Negative
Methapyrilene	NEG					Negative
Miconazole	NEG		Negative	Negative		Negative
Nadolol	NEG		Negative		Negative	Negative
Nisoldipine	NEG		Negative			Negative
Orphenadrine	NEG		Negative		Negative	Negative
Oxybutynin	NEG		Negative		Negative	Negative
Pargyline	NEG				Negative	Negative
Paroxetine	NEG					Negative
Phenelzine	NEG		Negative			Negative
Phenoxybenzamine	NEG		Negative		Negative	Negative
Physostigmine	NEG					Negative
Pilocarpine	NEG		Negative			Negative
Pinacidil	NEG		Negative			Negative
Pindolol	NEG		Negative			Negative
Practolol	NEG					Negative
Primaquine	NEG		Negative			Negative
Progesterone	NEG		Negative	Negative		Negative
Promethazine	NEG		Negative			Negative
Propafenone	NEG		Negative			Negative
Propranolol	NEG		Negative	Negative		Negative
Pyridoxine	NEG		Negative			Negative
Raloxifene	NEG		Negative			Negative
Rosiglitazone	NEG		Negative		Positive	Negative
Temozolomide	NEG		Negative			Negative
Terfenadine	NEG		Negative			Negative
Warfarin	NEG		Negative	Negative		Negative
Acetaminophen	POS		Positive		Positive	Positive
Aflatoxin B1	POS					Positive
Albendazole	POS		Positive			Negative
Alpidem	POS					Positive
Amiodarone	POS		Positive		Positive	Positive
Amodiaquine	POS				Positive	Positive
Amrinone	POS		Negative			Negative
Azathioprine	POS		Positive		Positive	Positive
Benoxaprofen	POS				Negative	Negative
Bepridil	POS		Positive			Positive
Betahistine	POS		Negative	Negative		Negative
Bosentan	POS				Positive	Positive
Bumetanide	POS		Positive		Negative	Negative
Celecoxib	POS					Positive
Chenodiol	POS		Positive			Positive
Chlorpromazine	POS		Positive		Positive	Positive
Clomipramine	POS		Negative	Positive	Positive	Positive
Clozapine	POS		Positive	Positive		Positive
Coumarin	POS					Positive
Cyclosporine	POS					Positive
Dacarbazine	POS					Positive
Dantrolene	POS		Positive		Negative	Positive
Diclofenac	POS		Positive	Positive	Positive	Positive
Dihydralazine	POS					Positive
Disulfiram	POS					Positive
Fenofibrate	POS		Negative			Positive
Fialuridine	POS					Positive
Fluconazole	POS		Negative			Negative
Flutamide	POS		Negative		Positive	Positive
Furosemide	POS		Negative			Negative
Glafenine	POS		Negative			Negative
Griseofulvin	POS		Negative			Negative
Imipramine	POS		Negative	Positive	Positive	Positive
Indomethacin	POS		Negative		Negative	Positive
Iproniazid	POS					Negative
Ketoconazole	POS				Positive	Positive
Ketorolac	POS					Positive
Labetalol	POS		Positive			Negative
Lisinopril	POS		Negative			Positive
Mefenamic Acid	POS		Positive	Positive		Positive
Mercaptopurine	POS		Negative			Positive
Methotrexate	POS		Negative		Negative	Positive
Mexiletine	POS		Positive			Positive
Molindone	POS		Negative			Negative
Nefazodone	POS		Positive		Positive	Positive
Nicardipine	POS		Positive		Negative	Negative
Nimesulide	POS		Positive		Positive	Positive
Nimodipine	POS		Positive			Positive
Nitrofurantoin	POS				Positive	Positive
Nomifensine	POS					Positive
Nortriptyline	POS		Negative	Positive		Positive
Perhexiline	POS		Positive		Positive	Positive
Phenazopyridine	POS		Negative			Negative
Phenytoin	POS		Positive			Negative
Piroxicam	POS		Negative	Negative		Negative
Quinapril	POS		Negative			Negative
Quinidine	POS		Positive			Positive
Quinine	POS		Positive	Positive		Positive
Risperidone	POS		Negative			Negative
Stavudine	POS		Negative		Negative	Negative
Sulfasalazine	POS		Positive			Positive
Tacrine	POS		Negative		Negative	Negative
Tamoxifen	POS		Negative	Positive	Positive	Positive
Tetracycline	POS		Positive			Positive
Ticlopidine	POS		Positive		Positive	Positive
Tolcapone	POS				Positive	Positive
Trazodone	POS		Positive	Positive		Positive
Trifluoperazine	POS		Positive			Negative
Troglitazone	POS		Positive		Positive	Positive
Zileuton	POS		Positive		Negative	Negative
